# Supplementary material for: Training effects of affordance judgments in four different settings: towards developing a training battery for affordance judgments
Source: Exp Brain Res. 2025 Mar 22;243(4):98. doi: 10.1007/s00221-025-07024-9 (PMC11929631; doi:10.1007/s00221-025-07024-9)
Supplement: Supplementary file 1 — Supplementary file1 (XLSX 16 KB) [file 221_2025_7024_MOESM1_ESM.xlsx]

## Sheet: dataset_Training_effects_of_AJ
Goelz_Bauer_Finkel_Randerath_Training_effects_of_affordance_judgments_in_four_different_settings-towards_developing_a_training_battery_for_affordance_judgments
Participant_ID	Gender_(1=female_2=male)	Age	Trained_Task	Acc.1	Acc.2.pre_train	Acc.2.fb1	Acc.2.fb2	Acc.2.post_train	Acc.2.post_distr	d.1	d.2.pre_train	d.2.fb1	d.2.fb2	d.2.post_train	d.2.post_distr	c.1	c.2.pre_train	c.2.fb1	c.2.fb2	c.2.post_train	c.2.post_distr
aff_022	2	24	Apert	81.4815	88.8889	88.8889	91.6667	92.5926	88.8889	1.92	2.55	2.59	2.83	2.83	2.54	-0.52	-0.605	0.255	0.135	-0.465	0.14
aff_026	1	21	Apert	81.4815	74.0741	83.3333	86.1111	81.4815	77.7778	1.92	1.68	2.14	2.31	2.08	1.68	-0.52	-1.04	-0.57	-0.485	-0.84	-0.64
aff_030	1	25	Apert	92.5926	96.2963	88.8889	88.8889	92.5926	85.1852	2.88	3.23	2.72	2.72	2.88	2.25	0.31	0.135	0.52	0.52	0.31	0.285
aff_034	2	22	Apert	88.8889	77.7778	91.6667	88.8889	88.8889	88.8889	2.55	1.68	2.93	2.72	2.55	2.55	-0.605	-0.64	-0.585	-0.69	-0.605	-0.605
aff_038	1	22	Apert	77.7778	92.5926	88.8889	86.1111	96.2963	88.8889	1.88	2.89	2.52	2.16	3.29	2.59	-0.94	-0.035	-0.38	-0.2	-0.235	0.455
aff_042	1	30	Apert	66.6667	70.3704	91.6667	86.1111	96.2963	92.5926	1.21	1.44	2.83	2.55	3.23	2.88	-1.275	-1.16	0.135	0.605	0.135	0.31
aff_054	2	21	Apert	92.5926	81.4815	88.8889	86.1111	96.2963	92.5926	2.88	2.19	2.59	2.16	3.23	2.83	0.31	0.655	0.255	-0.2	0.135	-0.465
aff_062	1	21	Apert	85.1852	92.5926	91.6667	86.1111	96.2963	96.2963	2.08	2.83	2.77	2.16	3.23	3.29	-0.09	-0.465	-0.255	-0.2	0.135	-0.235
aff_066	1	18	Apert	70.3704	77.7778	94.4444	77.7778	81.4815	92.5926	1.67	2	3.16	2.13	2.19	2.88	0.915	0.75	0.3	0.815	0.655	0.31
aff_070	1	23	Apert	77.7778	77.7778	91.6667	94.4444	92.5926	88.8889	1.88	1.88	2.83	3.16	2.83	2.59	-0.94	-0.94	0.135	0.3	-0.465	0.455
aff_074	1	25	Apert	88.8889	85.1852	94.4444	83.3333	85.1852	85.1852	2.43	2.36	3.16	2.14	2.15	2.32	-0.265	0.57	0.3	-0.57	-0.405	-0.72
aff_078	2	28	Apert	92.5926	77.7778	86.1111	94.4444	88.8889	88.8889	2.89	1.88	2.31	3.18	2.55	2.43	-0.035	-0.94	-0.485	-0.46	-0.605	-0.265
aff_082	2	24	Apert	66.6667	81.4815	91.6667	88.8889	81.4815	74.0741	1.21	2.08	2.83	2.52	1.92	1.28	-1.275	-0.84	0.135	-0.38	-0.52	-0.2
aff_015	1	24	Fit_u	66.6667	59.2593	80.5556	94.4444	88.8889	100	1.21	0.47	1.71	3.16	2.59	3.63	-1.275	-1.645	-0.185	0.3	0.455	-0.065
aff_019	2	24	Fit_u	66.6667	66.6667	86.1111	97.2222	77.7778	85.1852	1.04	1.21	2.31	3.6	1.57	2.32	-0.96	-1.275	-0.485	-0.25	-0.345	-0.72
aff_023	1	26	Fit_u	70.3704	81.4815	83.3333	83.3333	77.7778	85.1852	1.2	1.8	1.92	1.92	1.57	2.15	0.35	-0.23	-0.08	-0.08	-0.345	-0.405
aff_027	2	21	Fit_u	77.7778	70.3704	77.7778	83.3333	74.0741	81.4815	1.88	1.04	1.94	1.97	1.68	2.08	-0.94	-0.32	0.58	0.145	-1.04	-0.84
aff_031	1	25	Fit_u	81.4815	77.7778	86.1111	80.5556	81.4815	88.8889	1.92	1.68	2.16	2.07	2.19	2.55	-0.52	-0.64	-0.2	0.515	0.655	-0.605
aff_039	1	30	Fit_u	77.7778	70.3704	80.5556	86.1111	81.4815	85.1852	1.88	1.44	2.2	2.16	1.92	2.32	-0.94	-1.16	-0.95	-0.2	-0.52	-0.72
aff_047	2	22	Fit_u	81.4815	70.3704	75	80.5556	88.8889	81.4815	2.08	1.28	1.43	1.95	2.55	1.8	-0.84	-0.84	-0.565	-0.665	-0.605	-0.23
aff_059	1	18	Fit_u	77.7778	62.963	69.4444	94.4444	81.4815	92.5926	2	0.93	1.31	3.19	2.08	2.83	0.75	-1.415	-0.985	-0.045	-0.84	-0.465
aff_063	1	19	Fit_u	70.3704	81.4815	83.3333	83.3333	77.7778	66.6667	1.49	2.08	1.92	2.4	1.56	1.33	0.665	-0.84	-0.08	0.68	0.17	0.745
aff_067	1	21	Fit_u	77.7778	77.7778	77.7778	80.5556	81.4815	70.3704	1.88	1.88	2.05	1.95	1.92	1.28	-0.94	-0.94	-1.025	-0.665	-0.52	-0.84
aff_071	1	18	Fit_u	74.0741	62.963	80.5556	88.8889	85.1852	81.4815	1.68	0.93	1.95	2.52	2.08	2.02	-1.04	-1.415	-0.665	-0.38	-0.09	0.4
aff_075	1	23	Fit_u	66.6667	77.7778	80.5556	83.3333	70.3704	70.3704	1.21	1.88	1.95	1.92	1.05	1.11	-1.275	-0.94	-0.665	-0.08	-0.085	0.115
aff_079	2	32	Fit_u	66.6667	77.7778	86.1111	94.4444	100	92.5926	0.88	1.88	2.16	3.16	3.63	2.88	0	-0.94	-0.2	0.3	-0.065	0.31
aff_021	1	26	Hurdl	81.4815	81.4815	88.8889	94.4444	100	96.2963	2.08	2.08	2.52	3.18	3.63	3.29	-0.84	-0.84	-0.38	-0.46	-0.065	-0.235
aff_025	2	20	Hurdl	55.5556	55.5556	86.1111	86.1111	84.6154	92.5926	0.13	0.13	2.31	2.55	2.25	2.83	-1.815	-1.815	-0.485	-0.775	0.285	-0.465
aff_029	2	28	Hurdl	59.2593	55.5556	88.8889	91.6667	88.8889	100	0.47	0.13	2.52	2.93	2.43	3.63	-1.645	-1.815	-0.38	-0.585	-0.265	-0.065
aff_033	2	27	Hurdl	70.3704	77.7778	86.1111	80.5556	92.5926	88.8889	1.44	1.88	2.31	1.72	2.88	2.54	-1.16	-0.94	-0.485	0.02	0.31	0.14
aff_037	1	25	Hurdl	81.4815	100	88.8889	88.8889	100	88.8889	2.08	3.63	2.41	2.41	3.63	2.59	-0.84	-0.065	-0.075	-0.075	-0.065	0.455
aff_045	1	20	Hurdl	81.4815	77.7778	88.8889	97.2222	88.8889	88.8889	2.08	1.68	2.41	3.52	2.54	2.59	-0.84	-0.64	-0.075	0.12	0.14	0.455
aff_049	2	25	Hurdl	77.7778	74.0741	83.3333	94.4444	96.2963	88.8889	1.88	1.68	2.22	3.19	3.29	2.55	-0.94	-1.04	0.44	-0.045	-0.235	-0.605
aff_061	1	20	Hurdl	81.4815	85.1852	88.8889	91.6667	100	88.8889	2.08	2.32	2.52	2.93	3.63	2.55	-0.84	-0.72	-0.38	-0.585	-0.065	-0.605
aff_065	1	23	Hurdl	59.2593	62.963	66.6667	77.7778	85.1852	77.7778	0.47	0.93	1.38	2.05	2.32	1.88	-1.645	-1.415	-1.36	-1.025	-0.72	-0.94
aff_069	1	25	Hurdl	62.963	66.6667	88.8889	97.2222	100	96.2963	0.93	1.21	2.52	3.52	3.63	3.23	-1.415	-1.275	-0.38	0.12	-0.065	0.135
aff_073	1	20	Hurdl	77.7778	70.3704	83.3333	91.6667	85.1852	88.8889	1.88	1.28	1.92	2.93	2.15	2.55	-0.94	-0.84	-0.08	-0.585	-0.405	-0.605
aff_077	1	19	Hurdl	88.8889	88.8889	94.4444	86.1111	96.2963	92.5926	2.55	2.55	3.19	2.55	3.29	2.83	-0.605	-0.605	-0.045	-0.775	-0.235	-0.465
aff_081	2	32	Hurdl	88.8889	92.5926	100	88.8889	92.5926	85.1852	2.55	2.89	3.93	2.52	2.83	2.32	-0.605	-0.035	-0.085	-0.38	-0.465	-0.72
aff_016	1	19	Reach	77.7778	88.8889	94.4444	94.4444	92.5926	96.2963	1.88	2.55	3.18	3.16	2.83	3.29	-0.94	-0.605	-0.46	0.3	-0.465	-0.235
aff_020	1	19	Reach	88.8889	74.0741	86.1111	88.8889	88.8889	96.2963	2.59	1.68	2.39	2.59	2.54	3.29	0.455	-1.04	0.355	0.255	0.14	-0.235
aff_024	1	25	Reach	81.4815	77.7778	86.1111	97.2222	88.8889	85.1852	2.08	1.88	2.55	3.6	2.54	2.15	-0.84	-0.94	-0.775	-0.25	0.14	-0.405
aff_028	1	25	Reach	76	70.3704	88.8889	97.2222	88.8889	96.2963	1.88	1.44	2.72	3.6	2.59	3.23	-0.94	-1.16	-0.69	-0.25	0.455	0.135
aff_036	1	22	Reach	55.5556	55.5556	91.6667	86.1111	77.7778	92.5926	0.13	0.13	2.77	2.55	1.88	2.89	-1.815	-1.815	-0.255	-0.775	-0.94	-0.035
aff_048	1	22	Reach	85.1852	70.3704	86.1111	86.1111	85.1852	96.2963	2.32	1.44	2.16	2.16	2.25	3.23	-0.72	-1.16	-0.2	-0.2	0.285	0.135
aff_056	1	22	Reach	59.2593	66.6667	86.1111	88.8889	81.4815	85.1852	0.47	1.21	2.55	2.72	2.08	2.32	-1.645	-1.275	-0.775	-0.69	-0.84	-0.72
aff_060	1	20	Reach	77.7778	74.0741	86.1111	86.1111	88.8889	85.1852	1.88	1.68	2.16	2.31	2.55	2.25	-0.94	-1.04	-0.2	-0.485	-0.605	0.285
aff_064	2	25	Reach	70.3704	66.6667	88.8889	94.4444	85.1852	100	1.44	1.21	2.72	3.19	2.15	3.63	-1.16	-1.275	-0.69	-0.045	-0.405	-0.065
aff_068	1	19	Reach	66.6667	70.3704	80.5556	86.1111	100	92.5926	1.21	1.44	1.95	2.31	3.63	2.83	-1.275	-1.16	-0.665	-0.485	-0.065	-0.465
aff_072	1	22	Reach	70.3704	88.8889	91.6667	94.4444	96.2963	85.1852	1.44	2.43	2.93	3.19	3.23	2.32	-1.16	-0.265	-0.585	-0.045	0.135	-0.72
aff_076	1	19	Reach	100	100	91.6667	91.6667	96.2963	100	3.63	3.63	2.77	2.77	3.23	3.63	-0.065	-0.065	-0.255	-0.255	0.135	-0.065
aff_080	2	25	Reach	77.7778	77.7778	83.3333	66.6667	92.5926	88.8889	1.88	1.88	1.92	1.38	2.83	2.55	-0.94	-0.94	-0.08	-1.36	-0.465	-0.605
Please note that the following coding and abbreviations have been used:
Variable name:
variable.session_no(.timepoint)
Variables:
Acc = accuracy
d = d-prime/ perceptual sensitivity
c = criterion
Timepoints (only session 2):
pre.train = pre-training assessment
fb1 = training block 1
fb2 = training block 2
post.train = post-training assessment
post.distr = post-distractor assessment
Gender
1 = female
2 = male
Trained_Task
Apert = Aperture Task
Fit_u = Fit Under Task
Hurdl = Hurdle Task
Reach = Reachability Task
